# Supplementary material for: Prospective Assessment of Tumour Burden and Bone Disease in Plasma Cell Dyscrasias Using DW-MRI and Exploratory Bone Biomarkers
Source: Cancers (Basel). 2022 Dec 23;15(1):95. doi: 10.3390/cancers15010095 (PMC9817825; doi:10.3390/cancers15010095)
Supplement: Supplementary file 1 [file cancers-15-00095-s001.zip]

Archive with 1 entries (1 files):
- cancers-2032661-supplementary.pdf
